# Supplementary material for: Interpretable deep learning for the prediction of ICU admission likelihood and mortality of COVID-19 patients
Source: PeerJ Comput Sci. 2022 Mar 17;8:e889. doi: 10.7717/peerj-cs.889 (PMC9044277; doi:10.7717/peerj-cs.889)
Supplement: Supplemental Information 2 [file peerj-cs-08-889-s002.ipynb]

# %% [code]
#import libraries
import pandas as pd
import numpy as np
pd.set_option('display.max_columns', None)
import seaborn as sns
import matplotlib.pyplot as plt
sns.set_style("whitegrid", {'axes.grid' : False})
import matplotlib.font_manager as fm
import matplotlib as pl
from pylab import cm
font_names = [f.name for f in fm.fontManager.ttflist]
#print(font_names)
fm._rebuild()

# %% [code]
sns.set(rc={'figure.figsize':(8,6)})
sns.set_style('white')
mpl.rcParams['font.family'] = 'Avenir'
plt.rcParams['font.size'] = 18
plt.rcParams['axes.linewidth'] = 2
#np.set_printoptions(formatter={'float_kind':'{:f}'.format})

# %% [code]
# Generate 2 colors from the 'tab10' colormap
colors = cm.get_cmap('tab10', 2)

# %% [code]
sns.set(font_scale = 1.43)
sns.set_style("whitegrid", {'axes.grid' : False})
fig, axes = plt.subplots(2, 4, figsize=(22, 12))
fig.tight_layout(rect=[2, 1.8, 1.8, 1.8],pad=0.03)

#ax = fig.add_axes([0, 0, 1, 1])
sns.set(font_scale=1.29,style='white') 
#fig.suptitle('Various Hyperparameters With Respect To AUC Score')
ax1=sns.lineplot(ax=axes[0, 0],  x=[3,4,6,8,10,12], y=[82.9,76.4,50,73.7,73.5,72.4],marker='o')
ax1.set_title('Varying number of steps\n in the architecture  ')
ax1.set(xlabel='n_steps', ylabel='Metrics Scores')

ax2=sns.lineplot(ax=axes[0, 1],  x=[8,2,4,16,32,64], y=[82.9,76.6,74.5,83.3,83.9,84.8],marker='o')
ax2.set_title('Varying Width Of \nDecision Prediction Layer ')
ax2.set(xlabel='n_d', ylabel='Metrics Scores')
ax3=sns.lineplot(ax=axes[0, 2],  x=[1.3,1.5,1.9,2.0,2.2,2.4,2.6,2.8], y=[82.9,79.5,81.4,83.4,80.2,81.1,81.7,80.4],marker='o')
ax3.set_title('Varying gamma')
ax3.set(xlabel='gamma')
ax4=sns.lineplot(ax=axes[1, 0],  x=[2,3,4,5,6,7], y=[82.9,50,82.8,82.6,83.2,82.7],marker='o')
ax4.set_title('Varying n_independent')
ax4.set(xlabel='n_independent', ylabel='Metrics Scores')
ax5=sns.lineplot(ax=axes[1, 1],  x=[0.02,0.1,0.2,0.3,0.4], y=[82.9,83.6,84.6,84.6,84.4],marker='o' )
ax5.set_title('Varying momentum')
ax5.set(xlabel='momentum')
ax6=sns.lineplot(ax=axes[1, 2],  x=[0.001,0.002, 0.003,0.004, 0.005], y=[82.9,81.5,81.4,81.5, 78.1],marker='o')
ax6.set_title('Varying lambda_sparse')
ax6.set(xlabel='lamda_sparse', ylabel='Metrics Scores')
ax7=sns.lineplot(ax=axes[1, 3],  x=[2,3,4,5,6,7], y=[82.9,76.8,50,82.8,81.2,81.7],marker='o')
ax7.set_title('Varying n_shared')
ax7.set(xlabel='n_shared', ylabel='Metrics Scores')
ax8=sns.barplot(ax=axes[0, 3],  x=['sparsemax','entmax'], y=[82.9,87.1])
ax8.set_title('Varying mask_type')
ax8.set(xlabel='mask_type', ylabel='Metrics Scores');
plt.savefig("foo1111.pdf", bbox_inches='tight',dpi=1000)
#plt.savefig('icu_figures12.pdf')
