# Supplementary material for: Interpretable deep learning for the prediction of ICU admission likelihood and mortality of COVID-19 patients
Source: PeerJ Comput Sci. 2022 Mar 17;8:e889. doi: 10.7717/peerj-cs.889 (PMC9044277; doi:10.7717/peerj-cs.889)
Supplement: Supplemental Information 4 [file peerj-cs-08-889-s004.ipynb]

# %% [code]
#import libraries
import pandas as pd
import numpy as np
from imblearn.over_sampling import ADASYN
import pandas as pd
import imblearn
from imblearn.over_sampling import ADASYN
from collections import Counter
from sklearn.model_selection import train_test_split
from sklearn.linear_model import LogisticRegression
import xgboost as xg
from xgboost import XGBClassifier
from sklearn.decomposition import FastICA
from sklearn.ensemble import RandomForestClassifier
pd.set_option('display.max_columns', None)

# %% [code]
data_icu = pd.read_csv('ICUMICE2754.csv')
data_icu.head()

# %% [code]
data_death = pd.read_csv('DeadMICE.csv')
data_death.head()

# %% [code]
data_death.shape

# %% [code]
data_icu.shape

# %% [code]
#data_icu['ICU_or_not'].value_counts()/len(data_icu['ICU_or_not'])

# %% [code]
data_death['death'].value_counts()/len(data_death['death'])

# %% [code]
#fix the column names
data_icu.columns = data_icu.columns.str.replace('.','_')

# %% [code]
#fix the gender column
data_icu = data_icu.rename(columns={'Gender__female_0__male1_':'Gender'})

# %% [code]
data_icu.head()

# %% [code]
#checking for missing values
data_icu.isnull().sum()

# %% [code]
data_icu.describe()

# %% [code]
data_icu.dtypes

# %% [code]
data_icu['Age'].mean()

# %% [code]
data_icu['ICU_or_not'].value_counts()

# %% [markdown]
#### Symptoms

# %% [markdown]
##### No icu

# %% [code]
n_icu = data_icu[data_icu['ICU_or_not']==0]
n_icu.head()

# %% [code]
n_icu['Fever'].value_counts()/len(n_icu['Fever'])

# %% [code]


# %% [code]
icu = data_icu[data_icu['ICU_or_not']==1]
icu.head()

# %% [code]
icu['Fever'].value_counts()/len(icu['Fever'])

# %% [code]
icu['Cough'].value_counts()/len(icu['Cough'])

# %% [code]
icu['SOB'].value_counts()/len(icu['SOB'])

# %% [code]
icu['Fatigue'].value_counts()/len(icu['Fatigue'])

# %% [code]
icu['Sputum'].value_counts()

# %% [code]
icu['Myalgia'].value_counts()

# %% [code]
icu['Diarrhea'].value_counts()

# %% [code]
icu['Nausea_Vomiting'].value_counts()

# %% [code]
icu.head(2)

# %% [code]
icu['Sore_throat'].value_counts()

# %% [code]
icu['Runny_nose_Nasal_congestion'].value_counts()

# %% [code]
icu['Loss_of_smell'].value_counts()

# %% [code]
icu['Loss_of_taste'].value_counts()

# %% [code]
icu['Headahce'].value_counts()

# %% [code]
icu['Chest_discomfort__chest_pain'].value_counts()

# %% [code]
icu['Asymptomatic'].value_counts()/len(icu['Asymptomatic'])

# %% [code]
symptoms = data_icu[['Fever','Cough','SOB','Fatigue','Sputum','Myalgia','Diarrhea','Nausea_Vomiting','Sore_throat','Runny_nose_Nasal_congestion',
    'Loss_of_smell','Loss_of_taste','Headahce','Chest_discomfort__chest_pain','ICU_or_not']]

# %% [code]
symptoms.head()

# %% [code]
symptoms.corr()

# %% [markdown]
### Statistical Analysis


# %% [code]
data_icu.head()

# %% [code]
data_icu['Age'].mean()

# %% [code]
icu.head()

# %% [code]
data_icu['ICU_or_not'].value_counts()

# %% [code]
icu['Age'].mean()

# %% [code]
n_icu['Age'].mean()

# %% [code]
n_icu['Gender'].value_counts()

# %% [code]
n_icu['ethnicity'].value_counts()

# %% [code]
n_icu['race'].value_counts()

# %% [code]
n_icu['race'].value_counts()/len(n_icu['race'])

# %% [code]
n_icu['smoking_history'].value_counts()

# %% [code]
n_icu['diabeteshx'].value_counts()

# %% [code]
n_icu['hypertensionhx'].value_counts()

# %% [code]
n_icu['asthmahx'].value_counts()

# %% [code]
n_icu['copdhx'].value_counts()

# %% [code]
n_icu['coronaryheartdiseasehx'].value_counts()

# %% [code]
n_icu['heartfailurehx'].value_counts()/len(n_icu['heartfailurehx'])

# %% [code]
icu.head()

# %% [code]
n_icu['carcinomahx'].value_counts()

# %% [code]
n_icu['immunosuppressionhx'].value_counts()

# %% [code]
n_icu['ckdhx'].value_counts()

# %% [code]
icu.head()

# %% [code]
n_icu['Systolic_BP'].mean()

# %% [code]
n_icu['Temperature'].mean()

# %% [code]
n_icu['RR'].mean()

# %% [code]
n_icu['ALT'].mean()

# %% [code]
n_icu['CRP'].mean()

# %% [code]
icu.head(2)

# %% [code]
n_icu['D_dimer'].mean()

# %% [code]
n_icu['Ferritin'].mean()

# %% [code]
n_icu['LDH'].mean()

# %% [code]
n_icu['Lymphocyte'].mean()

# %% [code]
n_icu['Procalcitonin'].mean()

# %% [code]
n_icu['Troponin'].mean()

# %% [code]
n_icu['HR'].mean()

# %% [code]
data_death.head()

# %% [code]
data_death['death'].value_counts()

# %% [code]
symptoms_death = data_death[['Fever','Cough','SOB','Fatigue','Sputum','Myalgia','Diarrhea','Nausea.or.vomiting','Sore.throat','Runny.nose.nasal.congestion',
    'Loss.of.smell','Loss.of.taste','Headahce','Chest.discomfort..Chest.pain','death']]

# %% [code]
symptoms_death.head(3)

# %% [code]
symptoms_death.corr()

# %% [code]
len(data_death)

# %% [code]
import seaborn as sns

# %% [code]
sns.heatmap(symptoms_death.corr(),)

# %% [code]
symptoms_death.head(2)

# %% [code]
death = symptoms_death[symptoms_death['death']==1]
death.head(2)

# %% [code]
len(death)

# %% [code]
death['Chest.discomfort..Chest.pain'].value_counts()/len(death['Chest.discomfort..Chest.pain'])

# %% [code]
death['Chest.discomfort..Chest.pain'].value_counts()

# %% [code]
data_death.head(2)

# %% [code]
death=data_death[data_death['death']==1]
n_death=data_death[data_death['death']==0]

# %% [code]
death.head(2)

# %% [code]
death['Troponin'].mean()

# %% [code]
n_death['Troponin'].mean()

# %% [code]
data_icu['ICU_or_not'].value_counts()
