# Supplementary material for: Interpretable deep learning for the prediction of ICU admission likelihood and mortality of COVID-19 patients
Source: PeerJ Comput Sci. 2022 Mar 17;8:e889. doi: 10.7717/peerj-cs.889 (PMC9044277; doi:10.7717/peerj-cs.889)
Supplement: Supplemental Information 5 [file peerj-cs-08-889-s005.ipynb]

# %% [code]
pip install pytorch-tabnet

# %% [code]
 pip install imbalanced-learn

# %% [code]
pip install tsne

# %% [code]
import pandas as pd
#from tabnet import TabNet, TabNetClassifier
#from tabnet import TabNet, TabNetClassifier
import tensorflow as tf
from tensorflow.keras.models import Model
from tensorflow.keras.layers import Input, Dense
import imblearn
from imblearn.over_sampling import ADASYN, SMOTE
from imblearn.under_sampling import RandomUnderSampler
from collections import Counter
#import umap
import random 
from sklearn.model_selection import StratifiedKFold
from sklearn.model_selection import cross_val_score
from sklearn.ensemble import RandomForestClassifier
from sklearn.model_selection import train_test_split
from sklearn.manifold import TSNE
from sklearn.decomposition import FastICA, PCA, FactorAnalysis
from sklearn.metrics import roc_auc_score, recall_score, f1_score, classification_report, accuracy_score,roc_curve, confusion_matrix, auc,precision_score, log_loss
pd.set_option('display.max_columns', None)

# %% [code]
data_icu = pd.read_csv('ICUMICE2754.csv')
data_icu.head()

# %% [code]
data_icu.columns = data_icu.columns.str.replace('.','_')
data_icu = data_icu.rename(columns={'Gender__female_0__male1_':'Gender'})
data_icu.head()

# %% [code]
X = data_icu.drop(columns='ICU_or_not')
y= data_icu['ICU_or_not']

# %% [code]
ada = ADASYN(random_state=0, n_neighbors=20)
X_res, y_res = ada.fit_resample(X, y)
print('Resampled dataset shape {}'.format(Counter(y_res)))

# %% [code]
smote = SMOTE(random_state=0)
X_resm, y_resm = ada.fit_resample(X, y)
print('Resampled dataset shape {}'.format(Counter(y_resm)))

# %% [code]
transformer = FastICA(random_state=0)
X_transformed = transformer.fit_transform(X_res)
X_transformed.shape

# %% [code]
transformer = PCA(random_state=0)
X_transformed0 = transformer.fit_transform(X_res)
X_transformed0.shape

# %% [code]
from pytorch_tabnet.tab_model import TabNetClassifier

# %% [code]
X_train, X_test, y_train, y_test = train_test_split(X_transformed, y_res, 
                                                        test_size=0.1, random_state=80)
target = data_icu['ICU_or_not']
skf = StratifiedKFold(n_splits=5)
fold_no = 1
for train_index, test_index in skf.split(data_icu, target):
  train = data_icu.loc[train_index,:]
  test = data_icu.loc[test_index,:]
  print('Fold',str(fold_no),'Class Ratio:',sum(test['ICU_or_not'])/len(test['ICU_or_not']))
  fold_no += 1
def train_model(train, test, fold_no):
  
  
  clf = TabNetClassifier(n_d=64,n_shared=2,mask_type='entmax', momentum=0.3,n_steps=3,n_independent=2,lambda_sparse=0.003,gamma=2.7)
  clf.fit(
    X_train=X_train, y_train=y_train,
    eval_set=[(X_train, y_train), (X_test, y_test)],
    eval_name=['train', 'test'],
    eval_metric=['auc'], max_epochs=200, batch_size=128, patience=60
  
  )
  predictions = clf.predict(X_test)
  #print('Fold',str(fold_no),'Accuracy:',recall_score(y_test,predictions))
  print('Roc score is',np.mean(roc_auc_score(y_test,predictions)))
  print('f1 score is'np.mean(f1_score(y_test,predictions)))
  print('accuracy score is'np.mean(accuracy_score(y_test,predictions)))
  print('recall score is'np.mean(recall_score(y_test,predictions)))
  print('precision score is'np.mean(precision_score(y_test,predictions)))   
import numpy as np

fold_no = 1
for train_index, test_index in skf.split(data_icu, target):
  train = data_icu.loc[train_index,:]
  test = data_icu.loc[test_index,:]
  train_model(train,test,fold_no)
  fold_no += 1 

# %% [code]
tab_pred = clf.predict(X_test)

# %% [code]
# plot auc
import matplotlib.pyplot as plt
from google.colab import files

plt.plot(clf.history['train_auc'],  label='Training accuracy')
plt.plot(clf.history['test_auc'],label='Validation accuracy')
plt.rcParams["figure.figsize"]=(8, 7)
plt.title('Accuracy score for training and testing')
plt.xlabel('Epoch')
plt.ylabel('Accuracy')
plt.legend()
plt.savefig('trvalicu.pdf', transparent=True,dphi=300)
files.download("trvalicu.pdf");

# %% [code]
import numpy as np
import matplotlib.pyplot as plt
import seaborn as sns
from google.colab import files

def plot_feature_importance(importance,names,model_type):


  #Create arrays from feature importance and feature names
  feature_importance = np.array(importance)
  feature_names = np.array(names)

  #Create a DataFrame using a Dictionary
  data_icu={'feature_names':feature_names,'feature_importance':feature_importance}
  fi_df = pd.DataFrame(data_icu)

  #Sort the DataFrame in order decreasing feature importance
  fi_df.sort_values(by=['feature_importance'], ascending=False,inplace=True,)

  #Define size of bar plot
  plt.figure(figsize=(11,11))
  #Plot Searborn bar chart
  sns.barplot(x=fi_df['feature_importance'], y=fi_df['feature_names'])
  #Add chart labels
  plt.title('FEATURE IMPORTANCE')
  plt.xlabel('FEATURE IMPORTANCE')
  plt.ylabel('FEATURES')
  plt.savefig('featimpicu.pdf', transparent=True,dphi=300)
  files.download("featimpicu.pdf")

# %% [code]
plot_feature_importance(clf.feature_importances_, X.columns,'TabNet')

# %% [code]
# plot losses
import matplotlib.pyplot as plt
plt.plot(clf.history['loss'])
plt.rcParams["figure.figsize"]=(10, 10)
plt.title('Model Loss')
plt.xlabel('Epoch')
plt.ylabel('Loss')
plt.legend();
plt.savefig('iculoss.pdf', dpi=300)
files.download("iculoss.pdf")


# %% [code]
import matplotlib.pyplot as plt
from sklearn.metrics import precision_recall_curve
from sklearn.metrics import auc
import seaborn as sns

# %% [code]
clf_probs = clf.predict_proba(X_test)
clf_probs = clf_probs[:, 1]

# %% [code]
clf_precision, clf_recall, _ = precision_recall_curve(y_test, clf_probs)
clf_f1, clf_auc = f1_score(y_test, tab_pred), auc(clf_recall, clf_precision)

# %% [code]
print('TabNet: f1=%.3f auc=%.3f' % (clf_f1, clf_auc))

# %% [code]
plt.plot(clf_recall, clf_precision, marker='.',)
plt.xlabel('Recall')
plt.ylabel('Precision')
plt.title('Precision-Recall Curve for Proposed Model')
plt.legend()
plt.savefig('precallicu.pdf', transparent=True,dphi=300)
files.download("precallicu.pdf")

# %% [code]
explain_matrix, masks = clf.explain(X_test)

# %% [code]
from google.colab import files

# %% [code]
import matplotlib.pyplot as plt
fig, axis = plt.subplots(2,1, figsize=(15,15))
for i in range(2):
  axis[i].imshow(masks[i][:20])
  axis[i].set_title(f'masks{i}')
  fig.suptitle('Feature Importance Masks')
plt.savefig('masksicu.pdf', transparent=True,dphi=300)
files.download("masksicu.pdf")   

# %% [code]
cm = confusion_matrix(y_test, tab_pred)

# %% [code]
from sklearn.metrics import confusion_matrix, ConfusionMatrixDisplay

cmd = ConfusionMatrixDisplay(cm, display_labels=['ICU','No ICU'])
cmd.plot()
plt.savefig('confmatrixicu.pdf', transparent=True,dphi=300)
files.download("confmatrixicu.pdf")   
